# Supplementary material for: Individual differences in learning correlate with modulation of brain activity induced by transcranial direct current stimulation
Source: PLoS One. 2018 May 21;13(5):e0197192. doi: 10.1371/journal.pone.0197192 (PMC5962315; doi:10.1371/journal.pone.0197192)
Supplement: S1 File — (ZIP) [file pone.0197192.s001.zip]

Archive with 63 entries (55 files):
- Data_PONE-D-17-44168/
- Data_PONE-D-17-44168/.DS_Store
- Data_PONE-D-17-44168/._.DS_Store
- Data_PONE-D-17-44168/behavioral_data.mat
- Data_PONE-D-17-44168/data_correlation_annalyses_fig3/
- Data_PONE-D-17-44168/data_correlation_annalyses_fig3/rgr_p48m10p46.mat
- Data_PONE-D-17-44168/data_correlation_annalyses_fig4/
- Data_PONE-D-17-44168/data_correlation_annalyses_fig4/rgr_p26m82m10.mat
- Data_PONE-D-17-44168/data_fmri_figs3and4/
- Data_PONE-D-17-44168/data_fmri_figs3and4/.DS_Store
- Data_PONE-D-17-44168/data_fmri_figs3and4/._.DS_Store
- Data_PONE-D-17-44168/data_fmri_figs3and4/con_0005/
- Data_PONE-D-17-44168/data_fmri_figs3and4/con_0005/beta_0001.hdr
- Data_PONE-D-17-44168/data_fmri_figs3and4/con_0005/beta_0001.img
- Data_PONE-D-17-44168/data_fmri_figs3and4/con_0005/beta_0002.hdr
- Data_PONE-D-17-44168/data_fmri_figs3and4/con_0005/beta_0002.img
- Data_PONE-D-17-44168/data_fmri_figs3and4/con_0005/beta_0003.hdr
- Data_PONE-D-17-44168/data_fmri_figs3and4/con_0005/beta_0003.img
- Data_PONE-D-17-44168/data_fmri_figs3and4/con_0005/beta_0004.hdr
- Data_PONE-D-17-44168/data_fmri_figs3and4/con_0005/beta_0004.img
- Data_PONE-D-17-44168/data_fmri_figs3and4/con_0005/con_0001.hdr
- Data_PONE-D-17-44168/data_fmri_figs3and4/con_0005/con_0001.img
- Data_PONE-D-17-44168/data_fmri_figs3and4/con_0005/con_0002.hdr
- Data_PONE-D-17-44168/data_fmri_figs3and4/con_0005/con_0002.img
- Data_PONE-D-17-44168/data_fmri_figs3and4/con_0005/mask.hdr
- Data_PONE-D-17-44168/data_fmri_figs3and4/con_0005/mask.img
- Data_PONE-D-17-44168/data_fmri_figs3and4/con_0005/ResMS.hdr
- Data_PONE-D-17-44168/data_fmri_figs3and4/con_0005/ResMS.img
- Data_PONE-D-17-44168/data_fmri_figs3and4/con_0005/RPV.hdr
- Data_PONE-D-17-44168/data_fmri_figs3and4/con_0005/RPV.img
- Data_PONE-D-17-44168/data_fmri_figs3and4/con_0005/SPM.mat
- Data_PONE-D-17-44168/data_fmri_figs3and4/con_0005/spmT_0001.hdr
- Data_PONE-D-17-44168/data_fmri_figs3and4/con_0005/spmT_0001.img
- Data_PONE-D-17-44168/data_fmri_figs3and4/con_0005/spmT_0002.hdr
- Data_PONE-D-17-44168/data_fmri_figs3and4/con_0005/spmT_0002.img
- Data_PONE-D-17-44168/data_fmri_figs5and6/
- Data_PONE-D-17-44168/data_fmri_figs5and6/.DS_Store
- Data_PONE-D-17-44168/data_fmri_figs5and6/._.DS_Store
- Data_PONE-D-17-44168/data_fmri_figs5and6/anat_mask/
- Data_PONE-D-17-44168/data_fmri_figs5and6/anat_mask/bg_msk_left.hdr
- Data_PONE-D-17-44168/data_fmri_figs5and6/anat_mask/bg_msk_left.img
- Data_PONE-D-17-44168/data_fmri_figs5and6/anat_mask/bg_msk_right.hdr
- Data_PONE-D-17-44168/data_fmri_figs5and6/anat_mask/bg_msk_right.img
- Data_PONE-D-17-44168/data_fmri_figs5and6/con_0015/
- Data_PONE-D-17-44168/data_fmri_figs5and6/con_0015/beta_0001.hdr
- Data_PONE-D-17-44168/data_fmri_figs5and6/con_0015/beta_0001.img
- Data_PONE-D-17-44168/data_fmri_figs5and6/con_0015/beta_0002.hdr
- Data_PONE-D-17-44168/data_fmri_figs5and6/con_0015/beta_0002.img
- Data_PONE-D-17-44168/data_fmri_figs5and6/con_0015/con_0001.hdr
- Data_PONE-D-17-44168/data_fmri_figs5and6/con_0015/con_0001.img
- Data_PONE-D-17-44168/data_fmri_figs5and6/con_0015/con_0002.hdr
- Data_PONE-D-17-44168/data_fmri_figs5and6/con_0015/con_0002.img
- Data_PONE-D-17-44168/data_fmri_figs5and6/con_0015/mask.hdr
- Data_PONE-D-17-44168/data_fmri_figs5and6/con_0015/mask.img
- Data_PONE-D-17-44168/data_fmri_figs5and6/con_0015/ResMS.hdr
- Data_PONE-D-17-44168/data_fmri_figs5and6/con_0015/ResMS.img
- Data_PONE-D-17-44168/data_fmri_figs5and6/con_0015/RPV.hdr
- Data_PONE-D-17-44168/data_fmri_figs5and6/con_0015/RPV.img
- Data_PONE-D-17-44168/data_fmri_figs5and6/con_0015/SPM.mat
- Data_PONE-D-17-44168/data_fmri_figs5and6/con_0015/spmT_0001.hdr
- Data_PONE-D-17-44168/data_fmri_figs5and6/con_0015/spmT_0001.img
- Data_PONE-D-17-44168/data_fmri_figs5and6/con_0015/spmT_0002.hdr
- Data_PONE-D-17-44168/data_fmri_figs5and6/con_0015/spmT_0002.img
